# Supplementary material for: Analysis of the Transcriptome of the Infective Stage of the Beet Cyst Nematode, H. schachtii
Source: PLoS One. 2016 Jan 29;11(1):e0147511. doi: 10.1371/journal.pone.0147511 (PMC4733053; doi:10.1371/journal.pone.0147511)
Supplement: S1 Table — (XLSX) [file pone.0147511.s002.xlsx]

## Sheet: Sheet1
Organism	Sequence type	Number of Sequences	Source	Date downloaded
Caenorhabditis elegans	Protein	91646	http://www.ncbi.nlm.nih.gov	July, 2015
Caenorhabditis remanei	Protein	66138	http://www.ncbi.nlm.nih.gov	July, 2015
Globodera mexicana	Expressed sequence Tags	17	http://www.ncbi.nlm.nih.gov	July, 2015
Globodera pallida	Expressed sequence Tags	9214	http://www.ncbi.nlm.nih.gov	July, 2015
Globodera pallida	Genomic sequences	18414	http://www.ncbi.nlm.nih.gov	July, 2015
Globodera rostochiensis	Expressed sequence Tags	11983	http://www.ncbi.nlm.nih.gov	July, 2015
Heterodera glycines	Expressed sequence Tags	37432	http://www.ncbi.nlm.nih.gov	July, 2015
Heterodera glycines	Genomic sequences	45526	http://www.ncbi.nlm.nih.gov	July, 2015
Heterodera schachtii	Expressed sequence Tags	2869	http://www.ncbi.nlm.nih.gov	July, 2015
Meloidogyne arenaria	Expressed sequence Tags	8253	http://www.ncbi.nlm.nih.gov	July, 2015
Meloidogyne chitwoodi	Expressed sequence Tags	12219	http://www.ncbi.nlm.nih.gov	July, 2015
Meloidogyne hapla	Expressed sequence Tags	24453	http://www.ncbi.nlm.nih.gov	July, 2015
Meloidogyne hapla	Genomic sequences	3450	http://www.ncbi.nlm.nih.gov	July, 2015
Meloidogyne incognita	Expressed sequence Tags	69786	http://www.ncbi.nlm.nih.gov	July, 2015
Meloidogyne incognita	Genomic sequences	9538	http://www.ncbi.nlm.nih.gov	July, 2015
Meloidogyne javanica	Expressed sequence Tags	7734	http://www.ncbi.nlm.nih.gov	July, 2015
Meloidogyne paranaensis	Expressed sequence Tags	3710	http://www.ncbi.nlm.nih.gov	July, 2015
Pratylenchus penetrans	Expressed sequence Tags	1917	http://www.ncbi.nlm.nih.gov	July, 2015
Pratylenchus vulnus	Expressed sequence Tags	12725	http://www.ncbi.nlm.nih.gov	July, 2015
Radopholus similis	Expressed sequence Tags	7382	http://www.ncbi.nlm.nih.gov	July, 2015
Pratylenchus thornei	Transcriptome shortgun Assembly	6737	http://www.ncbi.nlm.nih.gov	July, 2015
Database	Sequence type	Number of Sequences	Source	Date downloaded
CAZy	Protein	188, 623	www.ahv.dk	June, 2015
Gene Ontology (GO)	Protein	All C. elegans proteins and then matches to transcripts assigned to GO annotations manually	geneontology.org/page/download-annotations	June, 2015
PAMGO
Dickeya dadantii	Protein	296	geneontology.org/page/download-annotations	June, 2015
Magnaporthe griesa	Protein	26934	geneontology.org/page/download-annotations	June, 2015
KEGG	In situ database	In situ database	http://www.genome.jp/kegg/	July, 2014
