# Supplementary material for: Analysis of the Transcriptome of the Infective Stage of the Beet Cyst Nematode, H. schachtii
Source: PLoS One. 2016 Jan 29;11(1):e0147511. doi: 10.1371/journal.pone.0147511 (PMC4733053; doi:10.1371/journal.pone.0147511)
Supplement: S2 Table — (XLSX) [file pone.0147511.s003.xlsx]

## Sheet: PAMGO Terms
Organism	Gene	Number of matching transcripts	Accession number	GO Identifier	PAMGO Term
Phytophthora infestans	RIC1 protein	3	CAB50926	GO:0006950	Response to biotic stress related
Phytophthora sojae	Pleiotropic drug resistance transporter	5	AAT85568	GO:0019534	Secretion/toxin transport activity
Phytophthora infestans	G-protein alpha subunit 1	28	AAL11436	GO:0009405	Pathogenesis related
				GO:0006935	Chemotaxis
Magnaporthe grisea
	cAMP-dependent protein kinase catalytic subunit	4	AAA93199	GO:0003674	Molecular_function
				GO:0005575	Cellular_component
				GO:0009405	Pathogenesis related
				GO:0019933	cAMP-mediated signaling
				GO:0044409	Entry into host/ host invasion
	G alpha subunit MAGB (magB) gene	1	AAB65426	GO:0000909	Sporocarp development involved in sexual reproduction
				GO:0003674	Molecular_function
				GO:0005575	Cellular_component
				GO:0007165	Signal transduction
				GO:0009405	Pathogenesis related
				GO:0052470	Modulation by host of symbiont signal transduction pathway
	Carnitine acetyl transferase (PTH2) gene	1	AAB88887	GO:0004092	Carnitine O-acetyltransferase activity
				GO:0005575	Cellular_component
				GO:0009405	Pathogenesis related
				GO:0044409	Entry into host/ host invasion
	ABC1 protein	1	AAL16909	GO:0003674	Molecular_function
				GO:0009405	Pathogenesis related
				GO:0043190	ATP-binding cassette (ABC) transporter complex
	Heterotrimeric G-protein beta subunit		BAC01165	GO:0000187	Activation of MAPK activity
				GO:0003674	Molecular_function
				GO:0005575	Cellular_component
				GO:0009405	Pathogenesis related
				GO:0044409	Entry into host/ host invasion
	Serine/threonine-protein kinase ATG1 (Autophagy-related protein 1	3	Q52EB3	GO:0004674	Serine(threonine) protein kinase activity
				GO:0005575	Cellular_component
				GO:0009405	Pathogenesis related
				GO:0009847	Spore germination
				GO:0044409	Entry into host/ host invasion
				GO:0048102	Autophagic cell death
		46
