# Supplementary material for: Analysis of the Transcriptome of the Infective Stage of the Beet Cyst Nematode, H. schachtii
Source: PLoS One. 2016 Jan 29;11(1):e0147511. doi: 10.1371/journal.pone.0147511 (PMC4733053; doi:10.1371/journal.pone.0147511)
Supplement: S3 Table — (XLSX) [file pone.0147511.s004.xlsx]

## Sheet: CAZymes of H.scahchtii
Identified CAZymes	Number of H. schachtii transcripts matching identified CAZymes	Accession number of best matching CAZyme	Maximum HSP score of best matching CAZyme	Description of best matching CAZyme	Organism	Match to other nematode sequences at 1E-5 threshold
AA1	1	AFD33366.1	51.6	Laccase	Macrotermes barneyi	YES
AA2	6	CDP23055.1	59.69	Putative mitochondrial cytochrome c peroxidase precursor	Podospora anserina	YES
AA3	7	CBX90875.1	118.24	Similar to alcohol oxidase	Leptosphaeria maculans JN3	YES
AA5 (+ or - CBM32)	2	ADG08188.1	57.77	Galactose oxidase precursor	Fusarium verticillioides	NO
AA6	1	CEF73529.1	68.17	Unnamed protein product	Fusarium graminearum	YES
CE0	5	AAV54596.1	90.51	Formaldehyde dehydrogenase/S-formylglutathione hydrolase fusion protein (macronuclear)	Sterkiella histriomuscorum	YES
CE1	3	AHY54927.1	120.55	Hypothetical protein BJS_04443	Bradyrhizobium japonicum SEMIA 5079	NO
CE4	5	ACK82910.1	96.29	Urate catabolism protein	Methylobacterium extorquens CM4	YES
GH0	9	ACD83456.1	90.12	Glycosyltransferase	Methylacidiphilum infernorum V4	YES
GH1	1	CCT61610.1	162.16	Related to beta-glucosidase	Fusarium fujikuroi IMI 58289	YES
GH102	1	ABQ32452.1	79.34	Putative membrane-bound lytic murein transglycosylase	Bradyrhizobium sp. BTAi1	NO
GH11	1	CCO21206.1	114.78	Glycoside hydrolase family 11 protein, partial	Termite gut metagenome	NO
GH116	2	ADY40283.1	70.09	Non-lysosomal glucosylceramidase	Ascaris suum	YES
GH13 (+ or - CBM48)	10	ADJ64002.1	175.64	1,4-alpha-glucan branching enzyme protein	Herbaspirillum seropedicae SmR1	YES
GH132	5	CBX98831.1	53.14	Hypothetical protein LEMA_P080700.1	Leptosphaeria maculans JN3	YES
GH133	5	ADY40437.1	158.3	Glycogen debranching enzyme	Ascaris suum	YES
GH15 (+ or - CBM2)	3	ACS62693.1	231.49	Glycoside hydrolase 15-related	Ralstonia pickettii 12D	YES
GH16 (+ or - CBM39)	2	AGK40899.1	65.47	GRP3	Nilaparvata lugens	YES
GH17 (+ or - CBM43)	10	BAC83070.1	175.64	Putative elicitor inducible beta-1,3-glucanase	Oryza sativa Japonica Group	YES
GH18 (+ or - CBM14, CBM18)	57	CBX99002.1	133.65	Hypothetical protein LEMA_P082410.1	Leptosphaeria maculans JN3	YES
GH2	9	CAL54622.1	104.76	Putative beta-galactosidase (ISS)	Ostreococcus tauri	YES
GH20	5	CEF66413.1	77.41	Hexosaminidase D	Strongyloides ratti	YES
GH22	1	ADY48124.1	82.03	Lysozyme	Ascaris suum	YES
GH23	6	BAB49516.1	119.4	Mlr2365 (Peptidase M23)	Mesorhizobium loti MAFF303099	NO
GH25	6	BAJ46211.1	189.89	Hypothetical protein, partial	Acyrthosiphon pisum	YES
GH28	1	CAN65674.1	69.71	Hypothetical protein VITISV_002009	Vitis vinifera	YES
GH29	3	CAA91546.2	117.09	Putative alpha-L-fucosidase	Caenorhabditis elegans	YES
GH3	6	AGU10699.1	81.65	Glycosyl hydrolase family 3 C-terminal domain, partial	Uncultured organism	YES
GH30	2	CEF67979.1	52.37	Glucosylceramidase	Strongyloides ratti	YES
GH31	12	ADY41325.1	197.21	Neutral alpha-glucosidase AB	Ascaris suum	YES
GH32	2	ABC93944.1	72.02	Beta-fructofuranosidase protein (plasmid)	Rhizobium etli CFN 42	YES
GH35	4	ADY43243.1	79.72	Beta-galactosidase	Ascaris suum	YES
GH36	7	CAN61133.1	65.86	Hypothetical protein VITISV_039575	Vitis vinifera	YES
GH38	16	ADY41578.1	163.7	Lysosomal alpha-mannosidase	Ascaris suum	YES
GH4	1	ACX49739.1	56.61	Siderophore 2,3-dihydroxybenzoate synthesis-like protein	Uncultured marine bacterium 1n22	YES
GH47	23	ADY40292.1	181.8	ER degradation-enhancing alpha-mannosidase	Ascaris suum	YES
GH5, (+ or - CBM2)	24	CAC12958.1	383.64	Beta-1,4-endoglucanase 1 precursor, partial	Heterodera schachtii	YES
GH53	3	ACY02855.1	96.67	Ararbinogalactan endo-1,4-beta-galactosidase 1	Heterodera schachtii	YES
GH55	1	EAA30159.1	106.69	LysM domain-containing protein	Neurospora crassa OR74A	NO
GH56	1	CAA88874.1	82.03	Hyaluronidase	Caenorhabditis elegans	YES
GH63	4	ADY41621.1	105.92	Mannosyl-oligosaccharide glucosidase	Ascaris suum	YES
GH65	1	CCT73100.1	75.1	ATH1-Acid trehalase, vacuolar	Fusarium fujikuroi IMI 58289	NO
GH72	3	CCA15473.1	114	Rab1 family GTPase (PiYpt1) putative	Albugo laibachii Nc14	YES
GH77	1	CDZ24764.1	52.76	Glycogen/starch/alpha-glucan phosphorylase	Clostridium cellulosi	YES
GH85	3	ADY44307.1	70.48	Cytosolic endo-beta-N-acetylglucosaminidase	Ascaris suum	YES
GH95	1	EAA63677.1	66.24	Hypothetical protein AN3106.2	Aspergillus nidulans FGSC A4	YES
GH99	6	ADY46293.1	90.51	Glycoprotein endo-alpha-1,2-mannosidase	Ascaris suum	YES
GT1	9	ADY43978	144.05	UDP-glucuronosyltransferase ugt-58	Ascaris suum	YES
GT13	1	ADY43980	101.68	Alpha-1,3-mannosyl-glycoprotein 2-beta-N-acetylglucosaminyltransferase	Ascaris suum	YES
GT14	2	ADY42382	68.55	Xylosyltransferase sqv-6	Ascaris suum	YES
GT16	1	ADY41172	70.09	Alpha-1,6-mannosyl-glycoprotein 2-beta-N-acetylglucosaminyltransferase	Ascaris suum	YES
GT2	9	ADY40261	145.21	Chitin synthase 8	Ascaris suum	YES
GT20	4	CAH18870	110.15	Putative trehalose 6-phosphate synthase	Aphelenchus avenae	YES
GT21	1	ADY45213	78.57	Ceramide glucosyltransferase	Ascaris suum	YES
GT22	1	ACI49017	72.02	Hypothetical protein Cbre_JD04.002	Caenorhabditis brenneri	YES
GT23	1	ADY43851	84.73	Alpha-(1,6)-fucosyltransferase	Ascaris suum	YES
GT24	2	ADY40389	95.13	UDP-glucose:glycoprotein glucosyltransferase 1	Ascaris suum	YES
GT25	1	ADY43624	121.71	Glycosyltransferase 25 family member	Ascaris suum	YES
GT27	10	ADY43296	226.48	Polypeptide N-acetylgalactosaminyltransferase 4	Ascaris suum	YES
GT3	2	AAK28335	178.72	Glycogen synthase	Steinernema feltiae	YES
GT31	2	ADY47078	69.32	UDP-GlcNAc:betaGal beta-1,3-N-acetylglucosaminyltransferase 5A	Ascaris suum	YES
GT33	2	NP_956161	68.55	Chitobiosyldiphosphodolichol beta-mannosyltransferase	Danio rerio	YES
GT35	2	ADY40857	83.57	Glycogen phosphorylase	Ascaris suum	YES
GT4	3	ADY42401	79.72	Glycosyltransferase	Ascaris suum	YES
GT41	2	ADY41039	448.36	UDP-N-acetylglucosamine--peptide N-acetylglucosaminyltransferase	Ascaris suum	YES
GT43	1	ADY45939	145.59	Galactosylgalactosylxylosylprotein 3-beta-glucuronosyltransferase 2	Ascaris suum	YES
GT47	2	CAN80640	78.18	Hypothetical protein VITISV_016911	Vitis vinifera	YES
GT48	1	AAG02216	155.61	Beta-1,3-glucan synthase GSC-1	Pneumocystis carinii	YES
GT50	1	CAJ83771	71.25	Novel protein similar to mannosyltransferase	Xenopus (Silurana) tropicalis	YES
GT51	1	CBF97324	71.63	Unnamed protein product	Synechococcus elongatus PCC 7942	YES
GT54	1	AAI25947	63.54	alpha-1,3-mannosyl-glycoprotein 4-beta-N-acetylglucosaminyltransferase-like protein	Danio rerio	YES
GT57	1	CBX97514	89.35	Hypothetical protein LEMA_P106450.1	Leptosphaeria maculans JN3	YES
GT58	1	ADY43940	83.19	Dolichyl-P-Man:Man(5)GlcNAc(2)-PP-dolichyl mannosyltransferase	Ascaris suum	YES
GT66	7	ADY40698	200.68	Oligosaccharyl transferase subunit STT3	Ascaris suum	YES
GT68	1	ADY45254	64.31	GDP-fucose protein O-fucosyltransferase 2	Ascaris suum	YES
GT7	3	NP_496449	216.08	N-acetyllactosamine synthase	Caenorhabditis elegans	YES
GT8	1	ADY45393	107.84	Glycogenin-1	Ascaris suum	YES
GT90	1	CBZ51751	76.64	Hypothetical protein NCLIV_015430	Neospora caninum Liverpool	YES
PL3	9	ABN14272.1	203.76	Pectate lyase precursor	Heterodera schachtii	YES
PL6	1	ADY51296.1	63.54	Hypothetical protein Pedsa_0720	Pseudopedobacter saltans DSM 12145	NO
