# Supplementary material for: Analysis of the Transcriptome of the Infective Stage of the Beet Cyst Nematode, H. schachtii
Source: PLoS One. 2016 Jan 29;11(1):e0147511. doi: 10.1371/journal.pone.0147511 (PMC4733053; doi:10.1371/journal.pone.0147511)
Supplement: S4 Table — (XLSX) [file pone.0147511.s005.xlsx]

## Sheet: Transcripts with signal peptide
Putative translation of H. schachtii transcript	Matching PPN sequence		SignalP Predictions
	Effectors	Accession numbers	Start	End	Cleavage site	D-score	D-cutoff	Max C-score	Max S-score	Max Y-score	S-mean	Networks
HKMLQNGITILLLISVVIGHSLANLGPTIKHNPHFKAVQTAHHLHDAIAK KHEASNWARGEFERKFIFEIIKAEVTQIICSISNEQVTDKFLNLKF	Annexin 4C10 (H. glycines)	AF469059	1	19	19^20: VIG-HS	0.817	0.45	0.622	0.931	0.737	0.885	SignalP-noTM
VRRFIFAVIFGLFTIRTANSQCEKHCIESKPMAGEGQCNGVDEVILRNSD CA	Chorismate mutase (cm-1) (H. glycines)	AY160225	1	20	20^21: ANS-QC	0.72	0.45	0.668	0.852	0.7	0.737	SignalP-noTM
FEMSFSKTIAFLSLLALFCATIAEENAGTVNEGTEAEATTVPTLTAAAEG GKGGEEEVTTAKPTETSETAREEGRRSTRHTGDR	Gland protein G19C07 (H. glycines)	AF490250	1	23	23^24: TIA-EE	0.82	0.45	0.517	0.973	0.693	0.927	SignalP-noTM
CVAAFRKSLTRTTTKPDDWEK PEHIPDPDAKKPDDWDDEMDGDWEPPMIDNPEYKGTWKPKQIKNPNYKGK WIHPEIDNPEYQPDDDLYLREDWGAIGIDIWQVKSGTIFDNILVADSVED AKKHAADTFDQLKEAEKKQKEAHDEEERKKFEEEEKKRKEEEEEKPKKDE EEEE	Calreticulin (M. incognita)	AF402771	1	22	22^23: IAA-LD	0.502	0.45	0.227	0.821	0.34	0.639	SignalP-noTM
